# Supplementary material for: Hypoxia Inducible Factor 1A Supports a Pro-Fibrotic Phenotype Loop in Idiopathic Pulmonary Fibrosis
Source: Int J Mol Sci. 2021 Mar 24;22(7):3331. doi: 10.3390/ijms22073331 (PMC8078165; doi:10.3390/ijms22073331)
Supplement: Supplementary file 1 [file ijms-22-03331-s001.zip]

Archive with 2 entries (2 files):
- supp Table 1.docx
- supp Table 2-primers.docx
